# Supplementary material for: Machine learning assisted single-molecule sensing towards standard-free quantification of per- and polyfluoroalkyl carboxylic acids
Source: Nat Commun. 2026 Mar 13;17:3923. doi: 10.1038/s41467-026-70718-3 (PMC13128836; doi:10.1038/s41467-026-70718-3)
Supplement: Supplementary file 3 — source data [file 41467_2026_70718_MOESM3_ESM.xlsx]

## Sheet: Fig1d
Analyte	molecular volume / Å3	current blockade / %	std
C0	2532.13	48.1274	0.41084
C2	2678.61	51.2987	0.23907
C3	2762.08	53.2993	0.23784
C4	2842.99	55.1269	0.19004
C5	2907.91	56.7043	0.1977
C6	2974.31	58.1071	0.17397
C7	3032.03	59.4138	0.12497
C8	3104.96	60.9608	0.09146
C9	3192.94	63.0837	0.11851
H3	2731.84	52.6108	0.28842
Cl3	2792.8	53.9878	0.24322
H5	2872.31	55.7904	0.26689
FTA	2944.14	57.4683	0.23466
H7	2999.28	58.6696	0.16499

## Sheet: Fig1d_subplot
Analyte	prediction
3H	99.995
3Cl	100.001
5H	99.997
FTA	99.907
7H	99.99

## Sheet: Fig1e
probe	Prediction Errors / %	Slope / %·nm-3
R6K-	29.8	14.7865
R5K-	16.307	15.3867
-R7	7.065	12.9979
-R6	3.224	21.8121

## Sheet: Fig1f
electrolyte concentration	sigma / %
2 M	0.46646
3 M	0.36266
4 M	0.16555

## Sheet: Fig2b
Features	Identification accuracy / %	std
B	89.0955	0.175103
+std	92.6773	0.342391
+Kurtosis	94.5227	0.162623
+Skewness	96.0773	0.25576
+FWHM	96.1727	0.410503
+Max-Min	96.4227	0.239058
+peak	96.4136	0.314064
+log(Dwell time)	96.6773	0.241979
15(wavelet)	99.5773	0.155212
22(500Hz)	99.8318	0.0369274
29(100Hz)	99.9	0.0231774
36(800Hz)	99.9091	0.0476731
43(200Hz)	99.9136	0.0564076

## Sheet: Fig2c
--	C0	C2	3H	C3	3Cl	C4	5H	C5	FTA	C6	7H	C7	C8	C9
C0	100	0	0	0	0	0	0	0	0	0	0	0	0	0
C2	0	99.97	0.03	0	0	0	0	0	0	0	0	0	0	0
3H	0	0	100	0	0	0	0	0	0	0	0	0	0	0
C3	0	0	0.02	99.91	0.06	0.01	0	0	0	0	0	0	0	0
3Cl	0	0	0.04	0	99.88	0.05	0.03	0	0	0	0	0	0	0
C4	0	0	0	0	0	100	0	0	0	0	0	0	0	0
5H	0	0	0	0	0	0	99.89	0.07	0	0.04	0	0	0	0
C5	0	0	0	0	0	0	0.01	99.88	0.11	0	0	0	0	0
FTA	0	0	0	0	0	0	0	0.17	99.42	0.41	0	0	0	0
C6	0	0	0	0	0	0	0	0.02	0.28	99.7	0	0	0	0
7H	0	0	0	0	0	0	0	0	0	0	100	0	0	0
C7	0	0	0	0	0	0	0	0	0.03	0.04	0	99.93	0	0
C8	0	0	0	0	0	0	0	0	0	0	0	0.02	99.98	0
C9	0	0	0	0	0	0	0	0	0	0	0	0	0	100

## Sheet: Fig2d
	2000		200		20
Number of Features	Identification Accuracy / %	standard deviation	Identification Accuracy / %	standard deviation	Identification Accuracy / %	standard deviation
1	89.23	0.32299	89.5583	1.44652	89.4118	5.12718
2	95.905	0.10777	95.775	0.45743	95.9314	0.51272
3	99.5517	0.04622	98.0083	0.20701	96.7647	0.23636
4	99.6533	0.02667	98.4833	0.17278	96.8628	0.20981
5	99.6517	0.03371	98.5583	0.13934	97.0098	0.20116
6	99.6533	0.04	98.6833	0.1158	97.1569	0.22059
7	99.6633	0.03232	98.7083	0.12461	97.1569	0.2002
8	99.8033	0.03636	98.875	0.0941	97.3529	0.2002
9	99.8483	0.04622	99.0583	0.10524	97.3039	0.20259
10	99.8883	0.03078	99.2	0.09469	97.6961	0.19809
11	99.8917	0.04167	99.2917	0.11005	97.9412	0.1853
12	99.9133	0.02211	99.3333	0.12896	97.9902	0.1855
13	99.92	0.02211	99.3833	0.11304	97.9902	0.19712
14	99.93	0.0256	99.4667	0.12813	97.9412	0.18426
15	99.9383	0.01979	99.5333	0.12202	98.0882	0.20635
16	99.9433	0.00816	99.5	0.11619	98.3333	0.18582
17	99.9417	0.01863	99.575	0.11785	98.2843	0.1715
18	99.9483	0.0263	99.5833	0.11362	98.4804	0.16412
19	99.9533	0.02082	99.575	0.11365	98.2843	0.17789
20	99.9567	0.01106	99.5833	0.11115	98.4314	0.19589
21	99.9617	0.02892	99.6167	0.11118	98.3333	0.14542
22	99.97	0.01944	99.6333	0.09874	98.6274	0.1715
23	99.9633	0.02082	99.6083	0.08596	98.3333	0.14275
24	99.965	0.02167	99.625	0.10445	98.6274	0.16169
25	99.9683	0.02167	99.6833	0.09556	98.3824	0.15377
26	99.9683	0.01572	99.65	0.08644	98.2843	0.14844
27	99.975	0.01118	99.625	0.09846	98.1863	0.1738
28	99.9783	0.01675	99.6083	0.07971	98.1863	0.15322
29	99.9683	0.02034	99.625	0.0917	98.2843	0.19118
30	99.9717	0.02478	99.5917	0.09843	98.0392	0.15907
31	99.97	0.02211	99.625	0.10734	98.0392	0.15899
32	99.9717	0.01979	99.5833	0.09261	97.8922	0.16896
33	99.9767	0.01333	99.5667	0.10865	98.0882	0.21884
34	99.9733	0.01528	99.5667	0.09037	97.451	0.16731
35	99.9683	0.02034	99.5333	0.09775	97.598	0.18184
36	99.96	0.03	99.5333	0.09068	97.549	0.16265
37	99.9567	0.02906	99.4167	0.09516	97.2549	0.20705
38	99.945	0.02242	99.2917	0.0993	97.1569	0.19336
39	99.9267	0.03432	99.2083	0.09556	97.0098	0.18756
40	99.8467	0.02963	99.0333	0.0911	96.5686	0.19712
41	99.7533	0.04583	98.8417	0.1075	96.1765	0.23894
42	99.6817	0.02833	98.6417	0.08576	95.8333	0.2082
43	99.6317	0.06212	98.5167	0.11817	94.8039	0.25

## Sheet: Fig2e
	Blockade	std	peak	FWHM	max-min	Skewness	Kurtosis	log(T)
0.1K	0.26667	0.69524	0.80952	0.82698	0.6746	0.73492	0.86667	0.90159
0.2K	0.21825	0.63095	0.66746	0.64683	0.52937	0.61587	0.74603	0.90159
0.5K	0.12619	0.36984	0.52857	0.43016	0.51905	0.46111	0.8381	0.90159
0.8K	0.05714	0.37063	0.32381	0.39683	0.28095	0.38016	0.52857	0.90159
2K	1	0.91667	0.98095	0.92698	0.94603	0.86429	0.90079	0.90159
Wavelet	0.44444	0.87381	0.93571	0.84286	0.83492	0.89286	0.86429	0.90159

## Sheet: Fig2f
Trainning Data Size	select Feature		all feature
20	96.25	0.908104	93.5	1.26106
30	98.1667	0.810331	95.4444	0.67814
40	98.0417	0.461636	96.5833	0.60237
50	98.6	0.392994	95.5333	0.77531
60	98.9167	0.29756	96.6111	0.53359
70	99.0476	0.291606	97.1429	0.57341
80	98.9583	0.351707	97.25	0.39747
90	99.0556	0.323279	97.4815	0.18144
100	99.15	0.226538	97.4667	0.37417
200	99.525	0.115695	98.3833	0.15833
300	99.6222	0.0849837	98.7889	0.14793
400	99.6542	0.0621867	98.95	0.14093
500	99.7267	0.0674125	99.1333	0.09661
750	99.84	0.0332592	99.1556	0.04969
1000	99.8167	0.0232737	99.29	0.0553
1250	99.88	0.02	99.44	0.03818
1500	99.8978	0.0173561	99.4533	0.03624
1750	99.899	0.0138341	99.5409	0.02742
2000	99.915	0.0131498	99.5817	0.01726

## Sheet: Fig2g
Multi-Peak Gaussian fitting			SMA
FTA:C6:C5	Quantification accuracy / %	std	FTA:C6:C5	Selected features		All features
1:1:1	97.2198	0.20452	1:1:1	99.8922	0.02251	99.9044	0.02931
1:2:2	98.9226	0.20462	1:2:2	99.86	0.05444	99.4889	0.05511
1:5:5	86.6212	0.71486	1:5:5	98.7222	0.10393	97.5222	0.13041
1:10:10	68.7804	1.71405	1:10:10	96.5	0.30757	94.4222	0.24063
1:12:12	59.5161	2.51998	1:20:20	93.2667	0.26782	88.8667	0.51508
1:15:15	48.5628	3.29371	1:50:50	86	0.99225	74.7222	1.49201
1:18:18	35.2104	4.08429	1:100:100	78.1111	0.96385	57.2222	1.53659
1:20:20	0.1	0.1	1:200:200	65.1111	0.86781	43.3333	3.22988
			1:500:500	51.6667	3.05556	22.7778	4.88289
			1:1000:1000	43.3333	4.61479	7.77778	4.33903

[truncated: 11 more sheets: Fig3b, Fig3c, Fig3d, Fig3e, Fig3f, Fig3g, fig4c, fig4d, fig4e, fig4f, fig4g]
